# Supplementary material for: The effect of livestock on the physiological condition of roe deer (Capreolus capreolus) is modulated by habitat quality
Source: Sci Rep. 2019 Nov 4;9:15953. doi: 10.1038/s41598-019-52290-7 (PMC6828671; doi:10.1038/s41598-019-52290-7)
Supplement: Supplementary file 2 — Dataset 1. [file 41598_2019_52290_MOESM2_ESM.xlsx]

## Sheet: Capreolus
ID	n.transect	n.sample	season	Altitude (m)	Cattle	habitat	long.transec	dens.	weight.g	abs. ng/ml)	cortisol.ng.g	P_migr	Dictyocaulus_larvas_migración	Dyctio_gr_migración	L1_Dictyoc./g_flotación
1	2	2.1	autumn	1259	no_cattle	Pine	1429	7	0.62	90.4	729.032	0.553	0	0	0
2	2	2.2	autumn	1234	no_cattle	Pine	1429	7	0.643	267.8	2082.43	0.939	1	10.6496	47.7555
3	2	2.3	autumn	1215	no_cattle	Pine	1429	7	1.0312	166.9	809.251	1.127	0	0	0
4	6	6.1	autumn	1299	no_cattle	Oak	1153	6	0.9368	95.4	509.18	1.132	0	0	0
5	6	6.3	autumn	1295	no_cattle	Oak	1153	6	0.7052	200.1	1418.75	0.782	0	0	0
6	6	6.2	autumn	1317	no_cattle	Oak	1153	6	0.891	253.9	1424.8	0.786	0	0	0
7	4	4.1	autumn	1623	no_cattle	Pine	1540	5	0.7729	102.6	663.734	1.467	0	0	0
8	4	4.2	autumn	1569	no_cattle	Pine	1540	5	0.853	233.6	1369.28	1.164	1	8.59107	0
9	4	4.3	autumn	1441	no_cattle	Pine	1540	5	0.7054	76.5	542.246	0.775	1	12.9032	0
10	8	8.1	autumn	1156	no_cattle	Oak	1884	4	0.836	222.7	1331.94	1.409	0	0	0
11	8	8.2	autumn	1160	no_cattle	Oak	1884	4	0.6295	69.9	555.203	0.51	2	39.2157	0
12	8	8.3	autumn	1160	no_cattle	Oak	1884	4	0.9544	164	859.179	0.769	0	0	0
13	5	5.1	autumn	1247	cattle	Oak	1378	4	0.75	224.1	1494	1.098	0	0	58.7889
14	5	5.2	autumn	1243	cattle	Oak	1378	4	0.8529	221.9	1300.86	1.25	0	0	0
15	5	5.3	autumn	1247	cattle	Oak	1378	4	0.873	220.6	1263.46	1.129	0	0	0
16	7	7.1	autumn	1141	cattle	Oak	1527	4	0.6858	159	1159.23	0.853	0	0	0
17	7	7.2	autumn	1140	cattle	Oak	1527	4	0.8568	187.9	1096.52	0.37	0	0	0
18	7	7.3	autumn	1127	cattle	Oak	1527	4	0.7936	190.8	1202.12	0.779	5	64.1849	0
19	1	1.1	autumn	1473	cattle	Pine	2152	5	0.6691	266.6	1992.23	1.581	0	0	0
20	1	1.2	autumn	1540	cattle	Pine	2152	5	0.8799	229.6	1304.69	0.765	0	0	0
21	1	1.3	autumn	1530	cattle	Pine	2152	5	0.944	163.5	865.996	1.009	0	0	159.49
22	3	3.1	autumn	1238	cattle	Pine	1985	5	0.8193	93.8	572.44	1.031	11	106.693	0
23	3	3.2	autumn	1266	cattle	Pine	1985	5	0.7577	257.9	1701.86	1.63	4	24.5399	0
24	3	3.3	autumn	1247	cattle	Pine	1985	5	0.7432	134.7	906.216	1.596	8	50.1253	40.5515
25	2	2.4	autumn	1177	no_cattle	Pine	1429	7	0.7169	248.9	1735.95	0.366	0	0	0
26	2	2.5	autumn	1181	no_cattle	Pine	1429	7	0.8306	284.2	1710.81	0.354	0	0	94.162
27	2	2.6	autumn	1199	no_cattle	Pine	1429	7	0.7737	302.9	1957.48	0.321	2	62.3053	0
28	6	6.4	autumn	1211	no_cattle	Oak	1153	6	0.9503	70.3	369.883	1.221	0	0	0
29	6	6.5	autumn	1238	no_cattle	Oak	1153	6	0.6062	227.3	1874.79	0.465	0	0	0
30	6	6.6	autumn	1231	no_cattle	Oak	1153	6	0.7562	219.4	1450.67	0.774	0	0	43.0663
31	4	4.4	autumn	1577	no_cattle	Pine	1540	5	0.7784	246.6	1584.02	0.48	0	0	0
32	4	4.5	autumn	1535	no_cattle	Pine	1540	5	0.9473	258.4	1363.88	1	0	0	0
33	4	4.6	autumn	1606	no_cattle	Pine	1540	5	0.5758	381.7	3314.52	0.559	0	0	0
34	8	8.4	autumn	1159	no_cattle	Oak	1884	4	0.9344	183.5	981.914	0.45	0	0	148.148
35	8	8.5	autumn	1159	no_cattle	Oak	1884	4	0.5903	259.9	2201.42	0.695	0	0	0
36	8	8.6	autumn	1157	no_cattle	Oak	1884	4	0.8114	211.1	1300.84	0.658	0	0	101.317
37	5	5.4	autumn	1204	cattle	Oak	1378	4	0.8758	72.3	412.765	1.276	2	15.674	0
38	5	5.5	autumn	1255	cattle	Oak	1378	4	0.8224	86.3	524.684	0.65	0	0	153.846
39	5	5.6	autumn	1243	cattle	Oak	1378	4	0.7827	194.5	1242.49	0.792	0	0	0
40	7	7.4	autumn	1136	cattle	Oak	1527	4	0.955	167.7	878.01	0.651	2	30.722	0
41	7	7.5	autumn	1127	cattle	Oak	1527	4	0.6648	56.2	422.684	0.563	0	0	0
42	7	7.6	autumn	1145	cattle	Oak	1527	4	0.8198	213	1299.1	0.501	5	99.8004	399.202
43	1	1.4	autumn	1340	cattle	Pine	2152	5	0.9685	195.3	1008.26	0.679	1	14.7275	98.1836
44	1	1.5	autumn	1423	cattle	Pine	2152	5	0.959	229.9	1198.64	0.858	0	0	0
45	1	1.6	autumn	1485	cattle	Pine	2152	5	0.9805	239.1	1219.28	1.733	1	5.77034	0
46	3	3.4	autumn	1273	cattle	Pine	1985	5	0.897	229.9	1281.49	1.01	0	0	0
47	3	3.5	autumn	1231	cattle	Pine	1985	5	0.8998	236.6	1314.74	1.685	1	5.93472	39.5648
48	3	3.6	autumn	1254	cattle	Pine	1985	5	1.002	155.2	774.451	0.772	56	725.389	43.1779
49	2	2.7	autumn	1187	no_cattle	Pine	1429	7	0.9137	71.4	390.719	0.849	0	0	0
50	2	2.8	autumn	1190	no_cattle	Pine	1429	7	0.9862	131	664.165	0.839	1	11.919	0
51	2	2.9	autumn	1238	no_cattle	Pine	1429	7	0.8451	186.3	1102.24	0.786	0	0	0
52	6	6.7	autumn	1247	no_cattle	Oak	1153	6	1.0141	170.1	838.675	0.786	0	0	0
53	6	6.8	autumn	1324	no_cattle	Oak	1153	6	0.9245	228	1233.1	0.872	0	0	0
54	6	6.9	autumn	1317	no_cattle	Oak	1153	6	1.037	185.6	894.889	1.412	0	0	0
55	4	4.7	winter	1397	no_cattle	Pine	1540	5	1.0171	281.2	1382.36	2.03	1	4.92611	0
56	4	4.8	winter	1425	no_cattle	Pine	1540	5	1.0303	139.1	675.046	NA	NA	NA	0
57	4	4.9	winter	1445	no_cattle	Pine	1540	5	1.0006	111.5	557.166	NA	NA	NA	0
58	8	8.7	winter	1156	no_cattle	Oak	1884	4	1.0479	86.6	413.207	0.633	0	0	0
59	8	8.8	winter	1161	no_cattle	Oak	1884	4	0.5734	164.6	1435.3	1.65	0	0	0
60	8	8.9	winter	1162	no_cattle	Oak	1884	4	0.9409	148.5	789.138	NA	NA	NA	0
61	5	5.7	winter	1166	cattle	Oak	1378	4	1.02	221	1083.33	1.322	0	0	0
62	5	5.8	winter	1180	cattle	Oak	1378	4	1.014	64.9	320.02	NA	NA	NA	0
63	5	5.9	winter	1215	cattle	Oak	1378	4	0.727	190.3	1308.8	NA	NA	NA	0
64	7	7.7	winter	1142	cattle	Oak	1527	4	0.8958	181.3	1011.94	0.811	0	0	0
65	7	7.8	winter	1133	cattle	Oak	1527	4	0.8955	127.6	712.451	NA	NA	NA	0
66	7	7.9	winter	1122	cattle	Oak	1527	4	0.9336	170.7	914.203	NA	NA	NA	0
67	1	1.7	winter	1266	cattle	Pine	2152	5	0.7388	93	629.399	0.958	0	0	0
68	1	1.8	winter	1288	cattle	Pine	2152	5	0.9182	297.9	1622.2	0.969	0	0	0
69	1	1.9	winter	1307	cattle	Pine	2152	5	0.882	316	1791.38	1.136	0	0	27.0343
70	3	3.7	winter	1236	cattle	Pine	1985	5	0.7043	214	1519.24	0.894	3	33.557	0
71	3	3.8	winter	1267	cattle	Pine	1985	5	0.8821	246	1394.4	NA	NA	NA	0
72	3	3.9	winter	1244	cattle	Pine	1985	5	0.9669	370.7	1916.95	NA	NA	NA	21.1506
73	2	2.10	winter	1175	no_cattle	Pine	1429	7	0.888	95.6	538.288	0.998	0	0	0
74	2	2.11	winter	1178	no_cattle	Pine	1429	7	1.048	189.7	905.057	1.012	0	0	0
75	2	2.12	winter	1197	no_cattle	Pine	1429	7	0.9889	244.2	1234.71	NA	NA	NA	0
76	6	6.10	winter	1244	no_cattle	Oak	1153	6	0.8721	221.8	1271.64	0.465	0	0	0
77	6	6.11	winter	1268	no_cattle	Oak	1153	6	0.9355	339	1811.87	NA	NA	NA	0
78	6	6.12	winter	1311	no_cattle	Oak	1153	6	0.9196	145.5	791.105	NA	NA	NA	0
79	4	4.10	winter	1308	no_cattle	Pine	1540	5	0.6183	330	2668.61	1.999	1	5.0025	0
80	4	4.11	winter	1330	no_cattle	Pine	1540	5	0.7729	278.9	1804.24	NA	NA	NA	0
81	4	4.12	winter	1335	no_cattle	Pine	1540	5	0.8891	356.9	2007.09	NA	NA	NA	0
82	8	8.10	winter	1156	no_cattle	Oak	1884	4	0.8813	234.3	1329.29	0.913	0	0	0
83	8	8.11	winter	1159	no_cattle	Oak	1884	4	0.9705	194.3	1001.03	NA	NA	NA	0
84	8	8.12	winter	1161	no_cattle	Oak	1884	4	0.9122	335.4	1838.41	NA	NA	NA	0
85	4	4.13	winter	1426	no_cattle	Pine	1540	5	0.8653	349.7	2020.69	NA	NA	NA	0
86	4	4.14	winter	1557	no_cattle	Pine	1540	5	1.0218	67.4	329.81	0.559	0	0	0
87	4	4.15	winter	1562	no_cattle	Pine	1540	5	0.9186	297.9	1621.49	0.577	0	0	0
88	7	7.10	winter	1135	cattle	Oak	1527	4	0.9272	245	1321.18	0.37	0	0	0
89	7	7.11	winter	1134	cattle	Oak	1527	4	0.8616	217.9	1264.51	NA	NA	NA	0
90	7	7.12	winter	1130	cattle	Oak	1527	4	0.9906	56.9	287.2	NA	NA	NA	0
91	1	1.10	winter	1296	cattle	Pine	2152	5	0.994	254.3	1279.18	1.212	0	0	0
92	1	1.11	winter	1260	cattle	Pine	2152	5	0.7693	316.2	2055.12	NA	NA	NA	42.4088
93	1	1.12	winter	1229	cattle	Pine	2152	5	0.8052	363.7	2258.45	NA	NA	NA	0
94	3	3.10	winter	1339	cattle	Pine	1985	5	0.9328	254.3	1363.1	1.034	1	9.67118	0
95	3	3.11	winter	1334	cattle	Pine	1985	5	0.973	276.9	1422.92	NA	NA	NA	0
96	3	3.12	winter	1287	cattle	Pine	1985	5	0.8735	334.8	1916.43	NA	NA	NA	0
97	2	2.13	winter	1186	no_cattle	Pine	1429	7	0.8898	103.8	583.277	NA	NA	NA	0
98	2	2.14	winter	1214	no_cattle	Pine	1429	7	0.9249	278	1502.87	0.476	0	0	0
99	2	2.15	winter	1210	no_cattle	Pine	1429	7	0.8979	200.6	1117.05	1.035	0	0	0
100	6	6.13	winter	1258	no_cattle	Oak	1153	6	0.9007	271.4	1506.61	NA	NA	NA	0
101	6	6.14	winter	1290	no_cattle	Oak	1153	6	0.9605	213	1108.8	NA	NA	NA	0
102	6	6.15	winter	1296	no_cattle	Oak	1153	6	1.0229	173	845.635	0.563	0	0	0
103	8	8.13	winter	1168	no_cattle	Oak	1884	4	0.756	228.9	1513.89	NA	NA	NA	0
104	8	8.14	winter	1162	no_cattle	Oak	1884	4	0.7206	227.3	1577.16	0.476	0	0	0
105	8	8.15	winter	1160	no_cattle	Oak	1884	4	0.8726	137.2	786.156	0.978	1	10.2249	0
106	5	5.10	winter	1247	cattle	Oak	1378	4	0.9399	143.2	761.783	1.266	1	7.89889	0
107	5	5.11	winter	1297	cattle	Oak	1378	4	0.9161	72.5	395.699	NA	NA	NA	0
108	5	5.12	winter	1347	cattle	Oak	1378	4	0.8559	133.8	781.633	NA	NA	NA	26.7738
109	5	5.13	winter	1174	cattle	Oak	1378	4	0.9923	45.1	227.25	NA	NA	NA	0
110	5	5.14	winter	1183	cattle	Oak	1378	4	0.78	274	1756.41	0.786	0	0	0
111	5	5.15	winter	1201	cattle	Oak	1378	4	0.942	59.2	314.225	0.688	0	0	0
112	7	7.13	winter	1147	cattle	Oak	1527	4	0.709	352.9	2488.72	NA	NA	NA	0
113	1	1.13	winter	1294	cattle	Pine	2152	5	0.8541	117.5	687.859	NA	NA	NA	0
114	1	1.14	winter	1334	cattle	Pine	2152	5	0.9435	346.5	1836.25	0.566	0	0	65.2316
115	1	1.15	winter	1372	cattle	Pine	2152	5	0.9834	210.4	1069.76	1.021	1	9.79432	0
116	3	3.13	winter	1214	cattle	Pine	1985	5	0.8502	244.2	1436.13	NA	NA	NA	0
117	3	3.14	winter	1233	cattle	Pine	1985	5	0.9681	314.9	1626.38	1.01	0	0	0
118	3	3.15	winter	1248	cattle	Pine	1985	5	0.9225	176.2	955.014	2.055	0	0	0
119	7	7.14	winter	1135	cattle	Oak	1527	4	0.8742	278.2	1591.17	0.37	0	0	0
120	7	7.15	winter		cattle	Oak	1527	4	0.7752	276.7	1784.7	0.911	1	10.9769	0

## Sheet: Imputed data and outlier
ID	"season"	Altitude (m)	habitat	"cortisol.ng.g_outlier"	"Dyctio_gr_outlier_imp"
1	"autumn"	1189.1	"Pine"	7290322581	0
2	"autumn"	1184.49	"Pine"	2082426128	1064962726
3	"autumn"	1174.77	"Pine"	8092513576	0
4	"autumn"	1295.59	"Oak"	5091801879	0
5	"autumn"	1293.88	"Oak"	1418746455	0
6	"autumn"	1314.81	"Oak"	1424803591	0
7	"autumn"	1561.03	"Pine"	6637339889	0
8	"autumn"	1520.79	"Pine"	1369284877	8591065292
9	"autumn"	1560.37	"Pine"	5422455344	1290322581
10	"autumn"	1155.49	"Oak"	1331937799	0
11	"autumn"	1158.62	"Oak"	5552025417	0.129953450114795
12	"autumn"	1159.25	"Oak"	8591785415	0
13	"autumn"	1248.42	"Oak"	1494	0
14	"autumn"	1285.83	"Oak"	1300855903	0
15	"autumn"	1332.9	"Oak"	1263459336	0
16	"autumn"	1141.27	"Oak"	1159230096	0
17	"autumn"	1139.43	"Oak"	1096521942	0
18	"autumn"	1126.87	"Oak"	1202116935	0.715930477497543
19	"autumn"	1666.2	"Pine"	1992228366	0
20	"autumn"	1627.06	"Pine"	1304693715	0
21	"autumn"	1544.84	"Pine"	8659957627	0
22	"autumn"	1245.43	"Pine"	5724398877	262460603137928
23	"autumn"	1263.23	"Pine"	1701860895	164235548694928
24	"autumn"	1277.46	"Pine"	9062163617	187361782903095
25	"autumn"	1173.63	"Pine"	1735946436	0
26	"autumn"	1182.4	"Pine"	1710811462	0
27	"autumn"	1196.37	"Pine"	1957477058	170093973423901
28	"autumn"	1285.83	"Oak"	3698831948	0
29	"autumn"	1294.13	"Oak"	1874793797	0
30	"autumn"	1313.98	"Oak"	1450674425	0
31	"autumn"	1606.58	"Pine"	1584018499	0
32	"autumn"	1600.57	"Pine"	136387628	0
33	"autumn"	1642.31	"Pine"	20564805944	0
34	"autumn"	1157.34	"Oak"	9819135274	0
35	"autumn"	1157.5	"Oak"	2201423005	0
36	"autumn"	1156.74	"Oak"	1300838058	0
37	"autumn"	1197.86	"Oak"	4127654716	0.118926241738119
38	"autumn"	1232.36	"Oak"	5246838521	0
39	"autumn"	1225.78	"Oak"	1242493931	0
40	"autumn"	1134.24	"Oak"	8780104712	0.715930477497543
41	"autumn"	1133.03	"Oak"	4226835138	0
42	"autumn"	1129.91	"Oak"	1299097341	0.715930477497543
43	"autumn"	1467.19	"Pine"	1008260196	242045919723238
44	"autumn"	1469.12	"Pine"	1198644421	0
45	"autumn"	1490.31	"Pine"	121927588	577034045
46	"autumn"	1265.9	"Pine"	1281493868	0
47	"autumn"	1231.37	"Pine"	1314736608	5934718101
48	"autumn"	1251.48	"Pine"	7744510978	154564368810928
49	"autumn"	1188.23	"Pine"	3907190544	0
50	"autumn"	1187.22	"Pine"	6641654837	1191895113
51	"autumn"	1203.27	"Pine"	1102236422	0
52	"autumn"	1327.88	"Oak"	8386746869	0
53	"autumn"	1320.88	"Oak"	1233098972	0
54	"autumn"	1312.92	"Oak"	8948891032	0
55	"winter"	1397.22	"Pine"	1382361616	4926108374
56	"winter"	1422.03	"Pine"	6750461031	258592892928549
57	"winter"	1465.52	"Pine"	5571657006	349824282841416
58	"winter"	1154.72	"Oak"	4132073671	0
59	"winter"	1161.18	"Oak"	1435298221	0
60	"winter"	1161.37	"Oak"	7891380593	12082554442983
61	"winter"	1165.85	"Oak"	1083333333	0
62	"winter"	1179.7	"Oak"	3200197239	0.699525569080191
63	"winter"	1214.54	"Oak"	1308803301	111572311721793
64	"winter"	1141.68	"Oak"	101194463	0
65	"winter"	1135.07	"Oak"	7124511446	237234728186033
66	"winter"	1123.7	"Oak"	9142030848	182349986136033
67	"winter"	1557.22	"Pine"	6293990254	0
68	"winter"	1423.3	"Pine"	16221956	0
69	"winter"	1406.49	"Pine"	179138322	0
70	"winter"	1262.92	"Pine"	1519238961	273353520485073
71	"winter"	1259.83	"Pine"	1394399728	273353520485073
72	"winter"	1254.98	"Pine"	1916951081	263682340601073
73	"winter"	1171.41	"Pine"	5382882883	0
74	"winter"	1179.45	"Pine"	9050572519	0
75	"winter"	1187.06	"Pine"	1234705228	220177179932029
76	"winter"	1241.91	"Oak"	127164316	0
77	"winter"	1262.8	"Oak"	1811865313	151660279442068
78	"winter"	1307.48	"Oak"	7911048282	176629369935664
79	"winter"	1462.84	"Pine"	20564805944	5002501251
80	"winter"	1362.9	"Pine"	1804243757	259304884556549
81	"winter"	1409.59	"Pine"	2007085817	256057386067449
82	"winter"	1155.26	"Oak"	1329286282	0
83	"winter"	1157.06	"Oak"	1001030397	103783962963163
84	"winter"	1160.95	"Oak"	1838412629	12082554442983
85	"winter"	1427.39	"Pine"	2020686467	258592892928549
86	"winter"	1554.69	"Pine"	329810139	0
87	"winter"	1560.02	"Pine"	1621489223	0
88	"winter"	1133.63	"Oak"	1321182053	0
89	"winter"	1133.19	"Oak"	1264507892	182349986136033
90	"winter"	1129.32	"Oak"	287199677	182349986136033
91	"winter"	1375.79	"Pine"	127917505	0
92	"winter"	1414.31	"Pine"	205511504	107399007757102
93	"winter"	1496.57	"Pine"	2258445107	499735947675174
94	"winter"	1307.75	"Pine"	1363100343	9671179884
95	"winter"	1292.99	"Pine"	1422918808	419384808453329
96	"winter"	1270.84	"Pine"	1916428163	312711397591073
97	"winter"	1186.5	"Pine"	5832771409	245930292877542
98	"winter"	1195.46	"Pine"	1502865175	0
99	"winter"	1193.7	"Pine"	1117050897	0
100	"winter"	1251.47	"Oak"	1506605973	151660279442068
101	"winter"	1284	"Oak"	1108797501	129327492133914
102	"winter"	1290.32	"Oak"	8456349594	0
103	"winter"	1167.41	"Oak"	1513888889	10037564666983
104	"winter"	1161.66	"Oak"	1577157924	0
105	"winter"	1160.01	"Oak"	7861563145	1022494888
106	"winter"	1245.73	"Oak"	7617831684	7898894155
107	"winter"	1295.59	"Oak"	3956991595	327502985810669
108	"winter"	1343.24	"Oak"	7816333684	298474414658378
109	"winter"	1179.82	"Oak"	2272498236	0.699525569080191
110	"winter"	1195.63	"Oak"	1756410256	0
111	"winter"	1216.58	"Oak"	3142250531	0
112	"winter"	1147.65	"Oak"	2488716502	120200903826352
113	"winter"	1472.27	"Pine"	6878585646	277070926048081
114	"winter"	1453.38	"Pine"	1836248013	0
115	"winter"	1492.84	"Pine"	1069757983	9794319295
116	"winter"	1211.22	"Pine"	1436132675	16730304743093
117	"winter"	1230.79	"Pine"	1626381572	0
118	"winter"	1245.45	"Pine"	9550135501	0
119	"winter"	1135.83	"Oak"	1591169069	0
120	"winter"	1136.31	"Oak"	1784700722	1097694841
